# Supplementary material for: Multi-Kinase Inhibition by New Quinazoline–Isatin Hybrids: Design, Synthesis, Biological Evaluation and Mechanistic Studies
Source: Pharmaceuticals (Basel). 2025 Oct 14;18(10):1546. doi: 10.3390/ph18101546 (PMC12567098; doi:10.3390/ph18101546)
Supplement: Supplementary file 1 [file pharmaceuticals-18-01546-s001.zip]

Archive with 1 entries (1 files):
- pharmaceuticals-3917227-supplementary.pdf
